# Supplementary material for: Inhibiting Monoacylglycerol Lipase Suppresses RANKL-Induced Osteoclastogenesis and Alleviates Ovariectomy-Induced Bone Loss
Source: Front Cell Dev Biol. 2021 Mar 12;9:640867. doi: 10.3389/fcell.2021.640867 (PMC7994615; doi:10.3389/fcell.2021.640867)
Supplement: Supplementary file 1 [file Data_Sheet_1.zip]

Archive with 6 entries (5 files):
- Rename our supplementary files/
- Rename our supplementary files/Supplemental Figure 1.The effect of JZL184 on the proliferation of BMM cells..docx
- Rename our supplementary files/Supplemental Figure 2. The effect of JZL184 on the liver and kidney of OVX mice..docx
- Rename our supplementary files/Supplemental Figure 3.The knockdown efficiency of MAGL in BMM cells.docx
- Rename our supplementary files/Supplemental Figure 4. The uncropped images of the original western blots..pdf
- Rename our supplementary files/Supplemental Table 1.The sequences for each shRNA of MAGL..docx
